# Supplementary material for: Metabolomics Analytics Workflow for Epidemiological Research: Perspectives from the Consortium of Metabolomics Studies (COMETS)
Source: Metabolites. 2019 Jul 17;9(7):145. doi: 10.3390/metabo9070145 (PMC6681081; doi:10.3390/metabo9070145)
Supplement: Supplementary file 1 [file metabolites-09-00145-s001.zip]

Archive with 2 entries (1 files):
- metabolites-535242-SI/
- metabolites-535242-SI/metabolites-535242-supplementary.xlsx
