# Supplementary material for: Metabolomics Analytics Workflow for Epidemiological Research: Perspectives from the Consortium of Metabolomics Studies (COMETS)
Source: Metabolites. 2019 Jul 17;9(7):145. doi: 10.3390/metabo9070145 (PMC6681081; doi:10.3390/metabo9070145)
Supplement: Supplementary file 1 [file metabolites-09-00145-s001.zip › metabolites-535242-SI/metabolites-535242-supplementary.xlsx]

## Sheet: Sheet1
Table S1. Summary of Questionnaire Responses from COMETS Cohort Representatives (n=33)
Name of the COMETS participating cohort: (e.g. ColoCare, WHI, PLCO, EPIC, etc.)	N	%
MEC	1
COPSAC2010	1
ARIC	1
WIHS	1
HPFS	2
CORSA	1
Health ABC	1
BiB	1
ALSPAC	1
SP2	1
VDAART	1
CAMP	1
NHS II	2
HPFS	1
Project Viva	1
SWHS	1
SMHS	1
ATBC	1
EPIC	4
SABRE	1
ATBC	1
PLCO	1
ColoCare	1
TMCS	1
BWHHS	1
CPSII	1
UPBEAT	1
ARIC	1
POPS	1
Pregnancy Outcome Prediction study	1
DIPP study	1
Project Viva	1
CATHGEN	1
	38
Role of the person completing this questionnaire (COMETS Steering Committee member, P.I., analyst, post-doc, graduate student, other):	N	%
16 PIs	16	0.421053
6 post-docs	6	0.157895
5 analysts	5	0.131579
3 research scientists	3	0.0789474
2 biostatisticians	2	0.0526316
1 PhD	1	0.0263158
Number of analyses (completed or ongoing) conducted using metabolomics data:	N Respondents	% Response
8+ (SD 7+)
Metabolomics platform	N	%
untargeted only	18	0.545455
targeted only	6	0.181818
both untargeted and targeted	9	0.272727
Please describe the types of metabolomics datasets your cohort currently has (e.g. targeted/untargeted metabolomics from an academic/commercial platform with cancer/CVD/diabetes/other outcome data):	N	%
cancer	13	0.393939
CVD	10	0.30303
none reported	9	0.272727
diabetes	7	0.212121
pregnancy outcomes	2	0.0606061
HIV	1	0.030303
cardiometabolic	1	0.030303
asthma	1	0.030303
ALS	1	0.030303
Purpose of analyses performed to date:	N	%
Etiological	27	0.818182
Biomarker discovery	30	0.909091
Methodological	10	0.30303
Other (please specify)	6	0.181818
Type of study design(s) for metabolomics analyses (completed or ongoing):	N	%
Cohort	17	0.515152
Nested case-control	15	0.454545
Case-control	8	0.242424
Case-cohort	8	0.242424
Intervention	5	0.151515
Cross-sectional	4	0.121212
Did you anticipate effect size and perform sample size or power calculations prior to analyses of metabolomics data?	N	%
No	18	0.545455
Yes	15	0.454545
If yes, what software/packages were used for power/ sample size calculations (if any)?	N	%
Quanto	6
R	4
SAS	3
Power V3	2
PASS	1
Gpower	1
Did you use PCA or other processes to examine extremes of metabolite values?	N	%
No	15	0.454545
Yes	13	0.393939
Missing	5	0.151515
If yes, what method did you use?	N
PCA	13
PC-PR2	2
Analysis of variance	2
Other (please specify)	0
If yes, did you detect the following sources of technical variability in the data?﻿﻿	N
Batch	6
Run order	3
Plate	1
Time from sample collection to freeze and/or number of freeze/thaws	1
Time to collection	1
Well	0
Position	0
Missing	6
Based on these analyses, were metabolites/ features excluded?	N
No	7
Yes	3
Missing	3
Were residuals computed and used in analysis?	N	%
No	24	0.727273
Yes	2	0.0606061
Missing	7	0.212121
Did you adjust for batch-to-batch variability?	N	%
No	18	0.545455
Yes	10	0.30303
Missing	5	0.151515
If yes, what method was used?	N
matched case-control sets in each batch	3
adjust for batch in analyses	4
Rosner	1
standardized by batch median	2
Did you adjust for metabolite signal drift?	N	%
No	25	0.757576
Yes	3	0.0909091
Missing	5	0.151515
If yes, what method was used?	N
relative match and correction to local controls	1
this was performed by the lab	1
Matched conditional logistic regression	1
Was the metabolite data centred?	N	%
No	14	0.424242
Yes	13	0.393939
Missing	5	0.151515
If yes, please specify method (e.g. group mean-centred):	N
mean-centered	10
Pareto-scaled	2
MAD	1
batch normalized	1
Per 1SD	1
Was the metabolite data scaled/ normalised?	N	%
No	0	0
Yes	28	0.848485
Missing	5	0.151515
If yes, what type of normalisation was used?	N
Log-transformed	21
Z-transformed	6
Pareto-scaled	2
Standard deviation-scaled	1
Probit score-scaled	1
Autoscale	1
Was there missing metabolite data?	N	%
No	0	0
Yes	28	0.848485
Missing	5	0.151515
If yes, what are the common reasons for missing metabolite data?	N
Rare metabolite	8
Low abundancy	13
Difficult to detect on platform: below/above limits of detection/quantification	24
Co-elution issues	1
Fails QC	1
Did you impute missing metabolite data?	N
No	7
Yes	21
Missing	5
If yes, how?	N
Fraction of lowest value	15
Imputed to the minimum value	3
Replace by zero	3
KNN	1
MICE	0
MCMC	0
How did you treat metabolite data with many missing values?	N
Exclude above a certain percentage (ranged 5-90%)	15
Multiple imputation	2
Dichotomize 40-60	1
Categorize as missing vs min-median vs median-max	1
Impute mean	1
Flagged	1
Excluded	1
Did you measure platform reliability?	N	%
No	10	0.30303
Yes	19	0.575758
Missing	4	0.121212
If yes, how?	N
Coefficient of variation (CV)	17
Intraclass Correlation Coefficient (ICC)	12
Biological validation	1
What was the range of CV values in your latest analysis (if applicable)?
0-78.2
Most up to 20%
What was the range of ICC values in your latest analysis (if applicable)?
0-1 (majority >0.9)
Were reliability measures used for metabolite exclusions?	N
No	12
Yes	7
If yes, list criteria	N
CV<20%	1
CV>25% or ICC<0.4	1
Correlation or ICC >0.4 between samples taken 2 years apart	1
ICC <0.5	1
Overall CV>20%	1
r2 between batches >= 0.3	1
Missing	1
Please indicate analytic strategies used in conducting metabolomics analysis:	N	%
Univariate regression	25	0.757576
Multi-variable analysis of metabolites with covariates	22	0.666667
Principal Components Analysis (PCA)	20	0.606061
Metabolome-wide association study (MWAS) (specify regression, e.g. linear, mixed, logistic in the comment box below)	16	0.484848
Partial Least Squares-Discriminant Analysis (PLS-DA)	14	0.424242
Partial correlation	10	0.30303
Other (please specify)	9	0.272727
Partial Least Squares Analysis (PLS)	6	0.181818
Hierarchical clustering	6	0.181818
Canonical Correspondence Analysis (CCA)	1	0.030303
Treelet Transform	1	0.030303
K-means clustering	1	0.030303
LASSO	1	0.030303
Supervised gradient descent	1	0.030303
Random Forest	1	0.030303
SVM	1	0.030303
WGCNA	1	0.030303
MSEA	1	0.030303
ORA	1	0.030303
Differential networks	1	0.030303
Cluster analysis	1	0.030303
Bayesian non-parametric methods	1	0.030303
OPLS-DA	1	0.030303
Generalized linear mixed models	1	0.030303
Reduced Rank Regression (RRR)	0	0
Fuzzy c-means clustering	0	0
Were variable selection methods incorporating penalisation used?	N	%
No	16	0.484848
Yes	10	0.30303
Missing	7	0.212121
If yes, specify method:	N
LASSO	8
SVM	1
Sparse SUR	1
Specify type of model used for variable selection (linear, mixed, logistic, etc.):
Selectivity ratio
Linear regression
Poisson regression
Logistic regression
Cox regression
Specify criteria to retain penalty:
lambda that produced the minimum mean cross validated error
P-value<0.05 from a permutation test
λ that gave minimum mean error as determined by cross validation
Did you assess biomarker classification performance?	N	%
No	9	0.272727
Yes	16	0.484848
Missing	8	0.242424
If yes, specify method used (e.g. ROC curve):	N
ROC/AUC	16
Net reclassification improvement (NRI)	2
sensitivity, specificity PPV, NPV	1
PLS-DA	1
Did you use a method to describe metabolite (or feature) intercorrelations?	N	%
No	13	0.393939
Yes	13	0.393939
Missing	7	0.212121
If yes, specify:	N
Partial correlations	11
GGM	2
Weighted gene Coexpression network analysis (WGCNA)	1
Did you perform metabolite network analysis?	N	%
No	18	0.545455
Yes	8	0.242424
Missing	7	0.212121
If yes, specify method:	N
WGCNA	3
MetaboAnalyst	2
Gaussian Graphical Model (GGM) with linkage to biological pathway	1
BayesNet	1
GSEA	1
ORA	1
Metscape	1
yED graphical networking software	1
Was data visualisation performed?	N	%
No	5	0.151515
Yes	20	0.606061
Missing	8	0.242424
If yes, what type of visualisation was used?	N
Volcano plots (R, MetaboAnalyst)	6
Heat maps (R, MetaboAnalyst, Matlab)	17
Manhattan plot (R, SAS)	5
In-house script	1
Forest plots	2
Was correction for multiple testing applied?	N	%
No	0	0
Yes	26	0.787879
Missing	7	0.212121
If yes, which method was used?	N
Benjamini-Hochberg (FDR)	22
Bonferroni	12
Bonferroni-Holm	1
Dunn-Sidak	1
Permutation test	1
Did you append metabolite meta-data for publication?	N	%
No	18	0.545455
Yes	9	0.272727
Missing	6	0.181818
If yes, which information was provided?	N
Metabolite ID codes (specify, e.g., HMDB, PUBCHEM):	5
Metabolic pathway information (specify, e.g., super pathway, sub pathway):	4
M/Z ratio:	4
Retention index:	3
COMP ID	1
Did you conduct mediation analysis?	N	%
No	22	0.666667
Yes	5	0.151515
Missing	6	0.181818
Was cross validation (CV) used?	N	%
No	19	0.575758
Yes	7	0.212121
Missing	8	0.242424
If yes, list method:	N
K-fold CV	6
Simulation of permuted data	1
What proportion of the data was used for training and testing (e.g., 80% training, 20% testing)?	N
80/20	1
70/30	2
60/40	1
90/10	1
75/25	1
varied	1
Was bootstrap used?	N
No	17
Yes	5
Missing	11
If yes, specify context of analysis, list method and number of iterations:
Permutation-based simulation
Mediation analysi,s 10000 iterations
Regression analysis, 10000 iterations
1000 iterations
Regression analysis, 1000-fold bootstrapping to obtain optimism-corrected area under the ROC curve.
Were the findings replicated in another study / using external data?	N	%
No	11	0.333333
Yes	11	0.333333
Missing	11	0.333333
If yes, specify method used:
Replication in a separate cohort
Replication using different dataset within same cohort
Were annotations done after analysis of peak data?	N	%
No	12	0.363636
Yes	8	0.242424
Missing	13	0.393939
What resources were used to generate hypotheses for features / to initiate annotations (if applicable)?	N
HMDB	6
Metlin	3
KEGG pathways	2
Metabolon (HMDB, PUBCHEM, COMP ID)	1
NIST library	1
XCMS	0
Exposome Explorer	0
NOSEY	0
TOCSY	0
What statistical analysis software was used for metabolomics analysis?	N	%
R	20	0.606061
SAS	11	0.333333
STATA	5	0.151515
Python	1	0.030303
Haskell	1	0.030303
Matlab	1	0.030303
MetaboAnalyst 3.0	1	0.030303
Missing	5	0.151515
What open source or online packages have you used for metabolomics analysis?
R	ggplot, wgcna, omics, Metadar
Python
Haskell
MetaboAnalyst
Impala
yED
Cytoscape
STATA
Matlab
Did you use a statistical coding style guide (e.g. Google's R style guide, tidyverse)?	N	%
No	19	0.575758
Yes	4	0.121212
Missing	10	0.30303
If yes, please indicate style guide:
tidyverse
Google's R style guide
Did your study consult with a biostatistician for metabolomics analyses?	N	%
No	0	0
Yes	25	0.757576
Missing	8	0.242424
What do you consider minimum statistical reporting standards for publishing metabolomics data (e.g. p-value, q-value, description of analytic strategy, statistical packages used)?
Analytic strategy
Misclassification error
P-values
Q-values
Statistical packages used
Study aim
Pre-analytical processing measures
Meta-data
SOP
Analytical platform
QC measures
Software used
Betas
Confidence intervals
Adjustment for multiple comparisons
Statistical assumptions
Confounders
External validation
Nominal and statistically adjusted results
Effect sizes/measures of association
Cross validation procedure
Statistical code for replication
Hypotheses tested
Variable coding strategy
Everything necessary to replicate the results
